# Supplementary material for: Optimization of Phlorizin Extraction from Annurca Apple Tree Leaves Using Response Surface Methodology
Source: Antioxidants (Basel). 2022 Sep 28;11(10):1933. doi: 10.3390/antiox11101933 (PMC9598179; doi:10.3390/antiox11101933)
Supplement: Supplementary file 1 [file antioxidants-11-01933-s001.zip]

Archive with 1 entries (1 files):
- antioxidants-1863891-supplementary.pdf
